# Supplementary material for: Structural insights into NDH-1 mediated cyclic electron transfer
Source: Nat Commun. 2020 Feb 14;11:888. doi: 10.1038/s41467-020-14732-z (PMC7021789; doi:10.1038/s41467-020-14732-z)
Supplement: Supplementary file 4 — Source Data [file 41467_2020_14732_MOESM4_ESM.xlsx]

## Sheet: Figure 5c
	Figure 5c

## Sheet: Figure 5d
	Figure 5d

## Sheet: Supplementary Figure 1a
	Supplementary Figure 1a

## Sheet: Supplementary Figure 3a
	Supplementary Figure 3a

## Sheet: Supplementary Figure 3b
	Supplementary Figure 3b

## Sheet: Supplementary Figure 8a
	Supplementary Figure 8a

## Sheet: Figure 5a_ori
Figure 5a
Time (min)	0	15	30	60
NdhO	1	0.59	1.08	0.99
	1	0.61	1.04	0.9
Time (min)	0	15	30	60
NdhA	1	3.05	2.45	3.92
	1	2.81	1.78	1.97
	1	3.05	2.13	2.99
Time (min)	0	15	30	60
NdhB	1	4.79	3.39	5.74
	1	3.29	2.58	3.66
Time (min)	0	15	30	60
NdhC	1	5.03	3.14
	1	4.38	2.35	3.2
	1	3.73	2.91	3.48
Time (min)	0	15	30	60
NdhE	1	2.89	2.57	2.17
	1	2.68	1.88	1.27
	1	2.48	2.23	1.78
Time (min)	0	15	30	60
NdhG	1	2.85	2.3	2.16
	1	2.71	2.22	1.85
Time (min)	0	15	30	60
NdhH	1	1.91	1.73	2.45
	1	1.85	1.85	2.16
Time (min)	0	15	30	60
NdhI	1	3.94	1.71	3.36
	1	5.54	3.39
Time (min)	0	15	30	60
NdhJ	1	2.83	3.48	3.29
	1	2.62	1.95	1.68
	1	2.81	2.28	2.48
Time (min)	0	15	30	60
NdhK	1	4.2	2.2
	1	2.93	2.46	2.97
Time (min)	0	15	30	60
NdhL	1	1.24	1.85	2.17
	1	1.61	1.82	3.56
Time (min)	0	15	30	60
NdhM	1	2.19	2.99	4.32
	1	2.23	2.6	3.18
	1	2.22	2.87	3.78
Time (min)	0	15	30	60
NdhN	1	1.69	1.89
	1	1.12	1.75	1.84
Time (min)	0	15	30	60
NdhS	1	1	1.79	2.1
	1	0.99	1.43	1.53
Time (min)	0	15	30	60
NdhV	1	1.84	2.38	3.14
	1	1.26	1.45	1.67
Time (min)	0	15	30	60
NdhD1	1	0.52	0.86	0.99
	1	0.4	0.6	0.47
	1	0.5	0.67	0.67

## Sheet: Figure 5b_ori
Figure 5a
Time (min)	0	15	30	60
NdhD3	1	46.52	14.52	5.5
	1	70.52	19.52	7.16
Time (min)	0	15	30	60
NdhF3	1	23.26	5.78	3.46
	1	28.05	5.7	3.39
	1	25.63	6.59	3.34
Time (min)	0	15	30	60
CupA	1	32.22	13.18	4.14
	1	34.78	13.27	4.35
Time (min)	0	15	30	60
CupS	1	20.25	8.51	3.2
	1	30.48	11.88	4.44

## Sheet: Figure 5c_ori
Figure 5c
Time (h)	-2	0	2	4	6
NdhO	5932516	6502085	6153493	6153627	5014355
	5850223	5643670	5319650	4967805	5380764
	5681698	5527052	5292138	5014617	5316852
	6015429	6417435	5956694	5655523	6021180
	7343555	6921321	6540689	5999434	6379625
Time (h)	-2	0	2	4	6
NdhH	3229100	3418521	4446998	5765051	5784865
	3927456	4350047	5752934	6911825	7757843
	3918616	3766497	5251007	6619816	7139987
Time (h)	-2	0	2	4	6
NdhI	4347792	4154706	8792829	13207740	14477351
	2732389	3007925	5055619	8962129	9352170
	1276548	1432417	2748350	4608032	4756994
Time (h)	-2	0	2	4	6
NdhJ	3316977	3809784	4187343	7209173	7855601
	2935691	3248821	3636016	5938599	7107116
	3060890	3363703	4395239	6517581	7579306
	2556181	2642018	3176782	5395604	6487772
Time (h)	-2	0	2	4	6
NdhK	2155740	2237326	3447438	4797234	5255666
	3231272	3601903	4780532	6575924	6897719
	6935779	7166454	9097698	14497770	15388230
Time (h)	-2	0	2	4	6
NdhM	2881963	2842434	5028897	5357652	6385210
	2400634	2203781	4192008	4873810	5672407
	3008370	2770543	4797014	6224253	6637436
	2246271	2125490	4068747	4579547	5174334
Time (h)	-2	0	2	4	6
NdhV	2598799	2737715	4039174	5119454	5793856
	2124780	2291489	3234786	4153675	4855872
	1532605	1664981	2589675	3211991	3598706
	1618300	1668670	2509115	3468865	3977678
Time (h)	-2	0	2	4	6
CupA	2261006	2365788	3751283	4632405	4906522
	2524472	2475483	4240001	5011547	5541360
	2982063	2970779	4653847	5702116	6544657
	1937209	2000020	3369959	4102650	4522041
Time (h)	-2	0	2	4	6
ATPβ	8824592	8652888	8279332	8374587	8120880
	10758470	11257554	10769697	11175899	10899847
	9791125	9651749	9282452	9976515	9686658
	10327336	10200098	9763063	10184436	9887776
